# Supplementary material for: Impact of spaceflight on the murine thymus and mitigation by exposure to artificial gravity during spaceflight
Source: Sci Rep. 2019 Dec 27;9:19866. doi: 10.1038/s41598-019-56432-9 (PMC6934594; doi:10.1038/s41598-019-56432-9)
Supplement: Supplementary file 1 — Supplementary Table 1 [file 41598_2019_56432_MOESM1_ESM.xlsx]

## Sheet: Sheet1
Flight experiments						Radiation		Temperature			Humidity			CO2 concentration
	mice age at launch	Launching date	Splashed down in Pacific Ocan	Spaceflight duration	Date of sacrifice	Absorbed dose rate	dose equivalent rate	Launch	Onboard	Return	Launch	Onboard	Return	Launch	Onboard	Return
MHU-1	8-week-old	2016.7.18	2016.8.26	35 days	2016.8.28	0.23±0.02 mGy/d	0.43±0.03 mSv/d	25.8C	23.0C	26.1C	0.361	0.461	0.417	NA	*0.32/0.36%	NA
MHU-2	9-week-old	2017.8.14	2017.9.17	30 days	within 36.5h after splash down	0.26 x 0.01mGy/d	0.53±0.04 mSv/d	23±3C			40±15%			NA	**0.29/0.33%	NA
														*0.32% for AG, 0.36% for MG
														**0.29% for AG, 0.33% for MG
Ground control experiments						Radiation		Temperature			Humidity			CO2 concentration
	mice age at launch	Start of flight control	End of flight control	Duration control	Date of sacrifice	Absorbed dose rate	dose equivalent rate	Launch control	Onboard conrol	Return control	Launch control	Onboard conrol	Return control	Launch control	Onboard conrol	Return control
Control MHU-1	8-week-old	2016.9.25	2016.10.30	35 days	2019.11.3	NA	NA	25.7C	22.6C	22.7C	0.392	0.461	0.458	Ambient (0.04%)
Control MHU-2	9-week-old	2018.2.18	2018.3.20	30 days	2019.3.22	NA	NA	23.0C			0.473			Ambient (0.04%)
